# Supplementary material for: Changes in mutation frequency of eight Mendelian inherited disorders in eight pedigree dog populations following introduction of a commercial DNA test
Source: PLoS One. 2019 Jan 16;14(1):e0209864. doi: 10.1371/journal.pone.0209864 (PMC6334900; doi:10.1371/journal.pone.0209864)
Supplement: S2 Table — The number of Kennel Club registered dogs born per year (‘nb’) which have a known genotype (‘result’ [‘nr’]—either from a test or hereditary status), and those which are test results (‘nt’). Proportion of those born with a known genotype (‘nr/nb’) and of those with known genotypes that have a test result (‘nt/nr’). Grey shading denotes the year the causal mutation was published ('t') as listed in Table 1. Data given for each disorder / breed combination; progressive rod-cone degeneration (prcd-PRA), early onset [hereditary] cataract (HC), exercise-induced collapse (EIC), lens luxation (PLL), episodic falling (EF), congenital keratoconjunctivitis sicca and ichthyosiform dermatosis (Dry eye and curly coat, DE/CC), rod cone dysplasia 4 (PRA-rcd4), spinocerebellar ataxia (SCA); Labrador Retriever (LAB), Cocker spaniel (CKR), Staffordshire Bull Terrier (SBT), Miniature Bull Terrier (MBT), Cavalier King Charles Spaniel (CKCS), Gordon Setter (GDN), Irish Setter (IRISH), Parson Russell Terrier (PRT). (XLSX) [file pone.0209864.s002.xlsx]

## Sheet: Sheet1
	LAB prcd-PRA					CCKR prcd-PRA					SBT HC					LAB EIC					MBT PLL					CKCS EF					CKCS DE/CC					GDN PRA-rcd4					IRISH PRA-rcd4					PRT SCA
yob	nborn	nresult	ntested	nr/nb	nt/nr	nborn	nresult	ntested	nr/nb	nt/nr	nborn	nresult	ntested	nr/nb	nt/nr	nborn	nresult	ntested	nr/nb	nt/nr	nborn	nresult	ntested	nr/nb	nt/nr	nborn	nresult	ntested	nr/nb	nt/nr	nborn	nresult	ntested	nr/nb	nt/nr	nborn	nresult	ntested	nr/nb	nt/nr	nborn	nresult	ntested	nr/nb	nt/nr	nborn	nresult	ntested	nr/nb
2000	33085	26	26	0.00078585	1	12548	22	22	0.0017533	1	10068	71	51	0.007052	0.71831	33085	1	1	3.0225e-05	1	167	1	1	0.005988	1	10495	2	2	0.00019057	1	10495	2	2	0.00019057	1	449	10	10	0.022272	1	1328	9	9	0.0067771	1	651	2	2	0.0030722
2001	34078	87	77	0.002553	0.88506	12556	48	29	0.0038229	0.60417	10292	110	77	0.010688	0.7	34078	4	4	0.00011738	1	190	2	2	0.010526	1	10097	2	2	0.00019808	1	10097	2	2	0.00019808	1	292	14	14	0.047945	1	1210	32	24	0.026446	0.75	664	2	2	0.003012
2002	36577	99	82	0.0027066	0.82828	13838	73	50	0.0052753	0.68493	10708	260	148	0.024281	0.56923	36577	4	4	0.00010936	1	262	4	4	0.015267	1	10091	12	6	0.0011892	0.5	10091	12	6	0.0011892	0.5	275	27	27	0.098182	1	1235	19	19	0.015385	1	764	2	2	0.0026178
2003	41771	174	133	0.0041656	0.76437	14889	115	79	0.0077238	0.68696	11215	343	223	0.030584	0.65015	41771	10	10	0.0002394	1	211	8	8	0.037915	1	10807	10	10	0.00092533	1	10807	10	10	0.00092533	1	376	26	26	0.069149	1	1268	31	26	0.024448	0.83871	752	3	3	0.0039894
2004	45271	260	188	0.0057432	0.72308	16709	168	125	0.010054	0.74405	12399	671	329	0.054117	0.49031	45271	14	14	0.00030925	1	239	22	13	0.09205	0.59091	10520	15	15	0.0014259	1	10520	15	15	0.0014259	1	375	26	26	0.069333	1	1234	49	45	0.039708	0.91837	828	1	1	0.0012077
2005	45731	480	301	0.010496	0.62708	17871	314	209	0.01757	0.66561	13074	988	348	0.07557	0.35223	45731	34	34	0.00074348	1	288	31	22	0.10764	0.70968	11503	37	34	0.0032166	0.91892	11503	37	34	0.0032166	0.91892	297	23	23	0.077441	1	1257	89	72	0.070804	0.80899	832	8	8	0.0096154
2006	46002	643	289	0.013978	0.44946	20502	604	247	0.029461	0.40894	12700	1535	285	0.12087	0.18567	46002	32	23	0.00069562	0.71875	239	48	28	0.20084	0.58333	11373	70	57	0.0061549	0.81429	11373	68	55	0.0059791	0.80882	377	72	54	0.19098	0.75	1214	103	84	0.084843	0.81553	743	8	8	0.010767
2007	45380	1148	343	0.025297	0.29878	21032	850	304	0.040415	0.35765	12182	2308	197	0.18946	0.085355	45380	70	45	0.0015425	0.64286	292	67	37	0.22945	0.55224	11466	108	100	0.0094192	0.92593	11466	118	97	0.010291	0.82203	335	66	44	0.19701	0.66667	1131	168	120	0.14854	0.71429	897	21	21	0.023411
2008	44482	1561	355	0.035093	0.22742	22459	1257	353	0.055969	0.28083	10488	2270	149	0.21644	0.065639	44482	120	82	0.0026977	0.68333	235	73	45	0.31064	0.61644	10520	224	175	0.021293	0.78125	10520	219	174	0.020817	0.79452	345	110	62	0.31884	0.56364	1217	193	102	0.15859	0.5285	689	22	22	0.03193
2009	41522	1994	292	0.048023	0.14644	22370	1799	334	0.08042	0.18566	8737	2469	105	0.28259	0.042527	41522	185	92	0.0044555	0.4973	273	127	58	0.4652	0.45669	8960	288	194	0.032143	0.67361	8960	288	193	0.032143	0.67014	203	56	45	0.27586	0.80357	910	254	110	0.27912	0.43307	731	47	40	0.064295
2010	43442	2373	256	0.054625	0.10788	23327	1925	275	0.082522	0.14286	8371	2711	93	0.32386	0.034305	43442	252	174	0.0058008	0.69048	213	143	50	0.67136	0.34965	7902	498	304	0.063022	0.61044	7902	508	303	0.064288	0.59646	313	154	64	0.49201	0.41558	1122	417	158	0.37166	0.3789	574	62	41	0.10801
2011	39483	2593	198	0.065674	0.076359	23404	2384	245	0.10186	0.10277	7102	2309	100	0.32512	0.043309	39483	358	190	0.0090672	0.53073	257	157	70	0.61089	0.44586	7055	590	286	0.083629	0.48475	7055	582	284	0.082495	0.48797	253	139	61	0.54941	0.43885	930	351	121	0.37742	0.34473	525	90	41	0.17143
2012	36331	2938	196	0.080868	0.066712	23005	2490	211	0.10824	0.084739	6154	2257	81	0.36675	0.035888	36331	467	234	0.012854	0.50107	227	135	41	0.59471	0.3037	5769	1051	311	0.18218	0.29591	5769	1071	310	0.18565	0.28945	246	157	49	0.63821	0.3121	918	541	140	0.58932	0.25878	544	158	38	0.29044
2013	35109	3183	147	0.090661	0.046183	23131	2733	222	0.11815	0.081229	5893	2241	91	0.38028	0.040607	35109	819	269	0.023327	0.32845	231	128	48	0.55411	0.375	5244	1171	253	0.2233	0.21605	5244	1283	249	0.24466	0.19408	340	182	33	0.53529	0.18132	912	573	171	0.62829	0.29843	509	227	43	0.44597
2014	34097	3500	134	0.10265	0.038286	22102	2828	164	0.12795	0.057992	4995	2133	61	0.42703	0.028598	34097	1047	253	0.030707	0.24164	227	128	59	0.56388	0.46094	4612	1364	208	0.29575	0.15249	4612	1487	205	0.32242	0.13786	250	139	30	0.556	0.21583	814	432	86	0.53071	0.19907	380	197	19	0.51842
2015	33193	3663	133	0.11035	0.036309	22850	2807	142	0.12284	0.050588	4546	1919	58	0.42213	0.030224	33193	1450	260	0.043684	0.17931	213	125	25	0.58685	0.2	4498	1421	152	0.31592	0.10697	4498	1608	136	0.35749	0.084577	270	128	21	0.47407	0.16406	856	446	75	0.52103	0.16816	435	247	15	0.56782
2016	33673	3930	67	0.11671	0.017048	22063	2727	100	0.1236	0.03667	4373	1773	26	0.40544	0.014664	33673	1918	152	0.05696	0.079249	225	117	32	0.52	0.2735	4107	1577	118	0.38398	0.074826	4107	1744	101	0.42464	0.057913	228	116	22	0.50877	0.18966	772	405	31	0.52461	0.076543	371	213	8	0.57412
2017	35279	3981	15	0.11284	0.0037679	22943	2745	24	0.11964	0.0087432	4437	1904	6	0.42912	0.0031513	35279	2170	53	0.06151	0.024424	190	97	24	0.51053	0.24742	3400	1376	38	0.40471	0.027616	3400	1499	24	0.44088	0.016011	257	112	12	0.4358	0.10714	816	479	53	0.58701	0.11065	291	180	7	0.61856
[truncated: 1 more columns]
