# Supplementary material for: Changes in mutation frequency of eight Mendelian inherited disorders in eight pedigree dog populations following introduction of a commercial DNA test
Source: PLoS One. 2019 Jan 16;14(1):e0209864. doi: 10.1371/journal.pone.0209864 (PMC6334900; doi:10.1371/journal.pone.0209864)
Supplement: S3 Table — Table detailing, by year of birth, the proportion of clear, carrier and affected individuals using all data (test + hereditary, ‘overall’) and using test data only (‘tested’). Grey shading denotes the year the causal mutation was published ('t') as listed in Table 1. Data given for each disorder / DNA test per breed; progressive rod-cone degeneration (prcd-PRA), early onset [hereditary] cataract (HC), exercise-induced collapse (EIC), lens luxation (PLL), episodic falling (EF), congenital keratoconjunctivitis sicca and ichthyosiform dermatosis (Dry eye and curly coat, DE/CC), rod cone dysplasia 4 (PRA-rcd4), spinocerebellar ataxia (SCA); Labrador Retriever (LAB), Cocker spaniel (CKR), Staffordshire Bull Terrier (SBT), Miniature Bull Terrier (MBT), Cavalier King Charles Spaniel (CKCS), Gordon Setter (GDN), Irish Setter (IRISH), Parson Russell Terrier (PRT). (XLSX) [file pone.0209864.s003.xlsx]

## Sheet: Sheet1
	LAB prcd-PRA						CCKR prcd-PRA						SBT HC						LAB EIC						MBT PLL						CKCS EF						CKCS DE/CC						GDN PRA-rcd4						IRISH PRA-rcd4
	Tested			Overall			Tested			Overall			Tested			Overall			Tested			Overall			Tested			Overall			Tested			Overall			Tested			Overall			Tested			Overall			Tested
yob	clear	carrier	affected	clear	carrier	affected	clear	carrier	affected	clear	carrier	affected	clear	carrier	affected	clear	carrier	affected	clear	carrier	affected	clear	carrier	affected	clear	carrier	affected	clear	carrier	affected	clear	carrier	affected	clear	carrier	affected	clear	carrier	affected	clear	carrier	affected	clear	carrier	affected	clear	carrier	affected	clear
2000	0.88462	0.11538	0	0.88462	0.11538	0	0.63636	0.36364	0	0.63636	0.36364	0	0.94118	0.058824	0	0.95775	0.042254	0	1	0	0	1	0	0	0	1	0	0	1	0	0.5	0.5	0	0.5	0.5	0	1	0	0	1	0	0	0.3	0.4	0.3	0.3	0.4	0.3	0.55556
2001	0.81818	0.18182	0	0.83908	0.16092	0	0.93103	0.034483	0.034483	0.95833	0.020833	0.020833	0.98701	0.012987	0	0.99091	0.0090909	0	0.75	0.25	0	0.75	0.25	0	0.5	0.5	0	0.5	0.5	0	1	0	0	1	0	0	1	0	0	1	0	0	0.35714	0.5	0.14286	0.35714	0.5	0.14286	0.54167
2002	0.90244	0.073171	0.02439	0.91919	0.060606	0.020202	0.7	0.28	0.02	0.79452	0.19178	0.013699	0.96622	0.033784	0	0.98077	0.019231	0	0.75	0.25	0	0.75	0.25	0	0.5	0.5	0	0.5	0.5	0	1	0	0	1	0	0	1	0	0	1	0	0	0.55556	0.33333	0.11111	0.55556	0.33333	0.11111	0.63158
2003	0.79699	0.20301	0	0.84483	0.15517	0	0.77215	0.16456	0.063291	0.84348	0.11304	0.043478	0.97309	0.026906	0	0.98251	0.017493	0	1	0	0	1	0	0	0.75	0.25	0	0.75	0.25	0	0.7	0.3	0	0.7	0.3	0	0.9	0.1	0	0.9	0.1	0	0.38462	0.30769	0.30769	0.38462	0.30769	0.30769	0.61538
2004	0.76064	0.23404	0.0053191	0.82692	0.16923	0.0038462	0.672	0.288	0.04	0.72619	0.24405	0.029762	0.98176	0.018237	0	0.99106	0.0089419	0	0.78571	0.21429	0	0.78571	0.21429	0	0.61538	0.38462	0	0.77273	0.22727	0	0.86667	0.13333	0	0.86667	0.13333	0	0.93333	0.066667	0	0.93333	0.066667	0	0.38462	0.57692	0.038462	0.38462	0.57692	0.038462	0.55556
2005	0.82724	0.14286	0.0299	0.89167	0.089583	0.01875	0.70335	0.22488	0.07177	0.77707	0.17516	0.047771	0.97126	0.028736	0	0.98988	0.010121	0	0.85294	0.14706	0	0.85294	0.14706	0	0.5	0.5	0	0.64516	0.35484	0	0.85294	0.14706	0	0.86486	0.13514	0	0.88235	0.11765	0	0.89189	0.10811	0	0.30435	0.65217	0.043478	0.30435	0.65217	0.043478	0.45833
2006	0.77163	0.21453	0.013841	0.89736	0.096423	0.0062208	0.61538	0.33198	0.052632	0.79305	0.17384	0.033113	0.97544	0.024561	0	0.99544	0.0045603	0	0.86957	0.13043	0	0.90625	0.09375	0	0.60714	0.32143	0.071429	0.77083	0.1875	0.041667	0.91228	0.070175	0.017544	0.92857	0.057143	0.014286	0.89091	0.10909	0	0.91176	0.088235	0	0.31481	0.42593	0.25926	0.47222	0.33333	0.19444	0.54762
2007	0.76968	0.21574	0.014577	0.92422	0.071429	0.0043554	0.65789	0.28618	0.055921	0.85765	0.11882	0.023529	0.93909	0.060914	0	0.9948	0.0051993	0	0.8	0.17778	0.022222	0.87143	0.11429	0.014286	0.51351	0.35135	0.13514	0.73134	0.19403	0.074627	0.83	0.15	0.02	0.84259	0.13889	0.018519	0.93814	0.061856	0	0.94915	0.050847	0	0.40909	0.45455	0.13636	0.60606	0.30303	0.090909	0.53333
2008	0.75775	0.23662	0.0056338	0.9385	0.060218	0.0012812	0.62323	0.33994	0.036827	0.84407	0.14558	0.010342	0.97987	0.020134	0	0.99868	0.0013216	0	0.85366	0.13415	0.012195	0.9	0.091667	0.0083333	0.48889	0.48889	0.022222	0.64384	0.34247	0.013699	0.85714	0.12	0.022857	0.88839	0.09375	0.017857	0.93103	0.068966	0	0.94521	0.054795	0	0.40323	0.3871	0.20968	0.43636	0.39091	0.17273	0.51961
2009	0.77055	0.22603	0.0034247	0.95436	0.045135	0.0005015	0.63772	0.33832	0.023952	0.87493	0.12062	0.0044469	0.92381	0.07619	0	0.99676	0.0032402	0	0.78261	0.20652	0.01087	0.89189	0.1027	0.0054054	0.63793	0.34483	0.017241	0.83465	0.15748	0.007874	0.81959	0.17526	0.0051546	0.87847	0.11806	0.0034722	0.91192	0.088083	0	0.94097	0.059028	0	0.46667	0.44444	0.088889	0.5	0.42857	0.071429	0.57273
2010	0.8125	0.17969	0.0078125	0.9764	0.022756	0.00084282	0.68727	0.29455	0.018182	0.92156	0.075844	0.0025974	0.96774	0.032258	0	0.99889	0.0011066	0	0.86207	0.12069	0.017241	0.90476	0.083333	0.011905	0.64	0.36	0	0.87413	0.12587	0	0.79934	0.18092	0.019737	0.8755	0.11245	0.012048	0.93069	0.066007	0.0033003	0.95866	0.03937	0.0019685	0.5	0.40625	0.09375	0.59091	0.37013	0.038961	0.38608
2011	0.80303	0.17677	0.020202	0.9784	0.020054	0.0015426	0.76735	0.23265	0	0.93372	0.066275	0	0.98	0.02	0	0.99913	0.00086618	0	0.82105	0.13684	0.042105	0.88268	0.094972	0.022346	0.67143	0.32857	0	0.8535	0.1465	0	0.83916	0.16084	0	0.92203	0.077966	0	0.92958	0.070423	0	0.96564	0.034364	0	0.39344	0.4918	0.11475	0.51799	0.43165	0.05036	0.45455
2012	0.81122	0.18367	0.005102	0.98468	0.014976	0.00034037	0.76303	0.22749	0.0094787	0.95502	0.044177	0.00080321	0.98765	0.012346	0	0.99956	0.00044307	0	0.80769	0.15812	0.034188	0.90364	0.079229	0.017131	0.63415	0.36585	0	0.88889	0.11111	0	0.79743	0.1865	0.016077	0.94006	0.055186	0.0047574	0.89677	0.10323	0	0.97012	0.029879	0	0.53061	0.44898	0.020408	0.64331	0.35032	0.0063694	0.52143
2013	0.82993	0.16327	0.0068027	0.99215	0.0075401	0.00031417	0.81081	0.17568	0.013514	0.97146	0.027442	0.0010977	0.92308	0.076923	0	0.99688	0.0031236	0	0.84387	0.14126	0.01487	0.94261	0.052503	0.004884	0.64583	0.35417	0	0.86719	0.13281	0	0.75889	0.22134	0.019763	0.93254	0.063194	0.0042699	0.91968	0.076305	0.0040161	0.98441	0.014809	0.00077942	0.57576	0.42424	0	0.67033	0.32967	0	0.51462
2014	0.84328	0.14925	0.0074627	0.994	0.0057143	0.00028571	0.84756	0.14634	0.0060976	0.98692	0.01273	0.00035361	0.98361	0.016393	0	0.99953	0.00046882	0	0.86957	0.12253	0.0079051	0.94174	0.056351	0.0019102	0.47458	0.52542	0	0.72656	0.27344	0	0.75481	0.24038	0.0048077	0.96114	0.038123	0.00073314	0.92683	0.073171	0	0.98991	0.010087	0	0.56667	0.43333	0	0.76259	0.23741	0	0.53488
2015	0.81955	0.18045	0	0.99345	0.006552	0	0.87324	0.12676	0	0.98896	0.011044	0	0.94828	0.051724	0	0.99844	0.0015633	0	0.81538	0.18077	0.0038462	0.94828	0.051034	0.00068966	0.52	0.48	0	0.904	0.096	0	0.78289	0.21053	0.0065789	0.97255	0.026742	0.00070373	0.89706	0.10294	0	0.99129	0.0087065	0	0.57143	0.42857	0	0.8125	0.1875	0	0.49333
2016	0.79104	0.20896	0	0.99644	0.0035623	0	0.86	0.13	0.01	0.98753	0.012101	0.0003667	1	0	0	1	0	0	0.82237	0.17105	0.0065789	0.98123	0.018248	0.00052138	0.5625	0.4375	0	0.88034	0.11966	0	0.77119	0.21186	0.016949	0.97971	0.019023	0.0012682	0.89109	0.10891	0	0.99369	0.0063073	0	0.5	0.5	0	0.77586	0.22414	0	0.54839
2017	0.46667	0.46667	0.066667	0.99799	0.0017584	0.00025119	0.91667	0.041667	0.041667	0.99927	0.0003643	0.0003643	1	0	0	1	0	0	0.77358	0.22642	0	0.98848	0.011521	0	0.625	0.375	0	0.90722	0.092784	0	0.55263	0.44737	0	0.98765	0.012355	0	0.91667	0.083333	0	0.99867	0.0013342	0	0.5	0.5	0	0.94643	0.053571	0	0.60377
[truncated: 11 more columns]
