# Supplementary material for: Changes in mutation frequency of eight Mendelian inherited disorders in eight pedigree dog populations following introduction of a commercial DNA test
Source: PLoS One. 2019 Jan 16;14(1):e0209864. doi: 10.1371/journal.pone.0209864 (PMC6334900; doi:10.1371/journal.pone.0209864)
Supplement: S4 Table — The estimated mutation frequency derived using data from registered dogs born per year; using test data only (top) and all known genotypes (test and hereditary data—bottom), for each disorder / DNA test per breed; progressive rod-cone degeneration (prcd-PRA), early onset [hereditary] cataract (HC), exercise-induced collapse (EIC), lens luxation (PLL), episodic falling (EF), congenital keratoconjunctivitis sicca and ichthyosiform dermatosis (Dry eye and curly coat, DE/CC), rod cone dysplasia 4 (PRA-rcd4), spinocerebellar ataxia (SCA); Labrador Retriever (LAB), Cocker spaniel (CKR), Staffordshire Bull Terrier (SBT), Miniature Bull Terrier (MBT), Cavalier King Charles Spaniel (CKCS), Gordon Setter (GDN), Irish Setter (IRISH), Parson Russell Terrier (PRT). Grey shading denotes the year the causal mutation was published ('t') as listed in Table 1. (XLSX) [file pone.0209864.s004.xlsx]

## Sheet: Sheet1
Disorder	prcd-PRA		HC	EIC	PLL	EF	DE/CC	PRA-rcd4		SCA
YoB \ breed	LAB	CKR	SBT	LAB	MBT	CKCS	CKCS	GDN	IRISH	PRT
2000	0.057692	0.18182	0.029412	0	0.5	0.25	0	0.5	0.27778	0
2001	0.090909	0.051724	0.0064935	0.125	0.25	0	0	0.39286	0.25	0
2002	0.060976	0.16	0.016892	0.125	0.25	0	0	0.27778	0.23684	0
2003	0.1015	0.14557	0.013453	0	0.125	0.15	0.05	0.46154	0.25	0
2004	0.12234	0.184	0.0091185	0.10714	0.19231	0.066667	0.033333	0.32692	0.26667	0.5
2005	0.10133	0.18421	0.014368	0.073529	0.25	0.073529	0.058824	0.36957	0.32639	0.1875
2006	0.12111	0.21862	0.012281	0.065217	0.23214	0.052632	0.054545	0.47222	0.26786	0.125
2007	0.12245	0.19901	0.030457	0.11111	0.31081	0.095	0.030928	0.36364	0.29583	0.095238
2008	0.12394	0.2068	0.010067	0.079268	0.26667	0.082857	0.034483	0.40323	0.27941	0.068182
2009	0.11644	0.19311	0.038095	0.11413	0.18966	0.092784	0.044041	0.31111	0.23636	0.0875
2010	0.097656	0.16545	0.016129	0.077586	0.18	0.1102	0.036304	0.29688	0.37342	0.12195
2011	0.10859	0.11633	0.01	0.11053	0.16429	0.08042	0.035211	0.36066	0.30579	0.036585
2012	0.096939	0.12322	0.0061728	0.11325	0.18293	0.10932	0.051613	0.2449	0.23929	0.065789
2013	0.088435	0.10135	0.038462	0.085502	0.17708	0.13043	0.042169	0.21212	0.24269	0.15116
2014	0.08209	0.079268	0.0081967	0.06917	0.26271	0.125	0.036585	0.21667	0.23256	0.10526
2015	0.090226	0.06338	0.025862	0.094231	0.24	0.11184	0.051471	0.21429	0.26	0.2
2016	0.10448	0.075	0	0.092105	0.21875	0.12288	0.054455	0.25	0.22581	0.125
2017	0.3	0.0625	0	0.11321	0.1875	0.22368	0.041667	0.25	0.19811	0.28571
Test data only (above), and test + 'hereditary' data (below)
Disorder	prcd-PRA		HC	EIC	PLL	EF	DE/CC	PRA-rcd4		SCA
YoB \ breed	LAB	CKR	SBT	LAB	MBT	CKCS	CKCS	GDN	IRISH	PRT
2000	0.057692	0.18182	0.021127	0	0.5	0.25	0	0.5	0.27778	0
2001	0.08046	0.03125	0.0045455	0.125	0.25	0	0	0.39286	0.3125	0
2002	0.050505	0.10959	0.0096154	0.125	0.25	0	0	0.27778	0.23684	0
2003	0.077586	0.1	0.0087464	0	0.125	0.15	0.05	0.46154	0.20968	0
2004	0.088462	0.15179	0.0044709	0.10714	0.11364	0.066667	0.033333	0.32692	0.26531	0.5
2005	0.063542	0.13535	0.0050607	0.073529	0.17742	0.067568	0.054054	0.36957	0.31461	0.1875
2006	0.054432	0.12003	0.0022801	0.046875	0.13542	0.042857	0.044118	0.36111	0.21845	0.125
2007	0.04007	0.082941	0.0025997	0.071429	0.17164	0.087963	0.025424	0.24242	0.26488	0.095238
2008	0.03139	0.083134	0.00066079	0.054167	0.18493	0.064732	0.027397	0.36818	0.19171	0.068182
2009	0.023069	0.064758	0.0016201	0.056757	0.086614	0.0625	0.029514	0.28571	0.22638	0.074468
2010	0.012221	0.040519	0.0005533	0.053571	0.062937	0.068273	0.021654	0.22403	0.27938	0.080645
2011	0.01157	0.033138	0.00043309	0.069832	0.073248	0.038983	0.017182	0.26619	0.17521	0.016667
2012	0.0078285	0.022892	0.00022153	0.056745	0.055556	0.03235	0.014939	0.18153	0.12107	0.015823
2013	0.0040842	0.014819	0.0015618	0.031136	0.066406	0.035867	0.0081839	0.16484	0.072426	0.028634
2014	0.0031429	0.0067185	0.00023441	0.030086	0.13672	0.019795	0.0050437	0.11871	0.1088	0.010152
2015	0.003276	0.0055219	0.00078166	0.026207	0.048	0.014075	0.0043532	0.09375	0.090807	0.012146
2016	0.0017812	0.0064173	0	0.0096455	0.059829	0.01078	0.0031537	0.11207	0.074074	0.0046948
2017	0.0011304	0.00054645	0	0.0057604	0.046392	0.0061773	0.00066711	0.026786	0.048017	0.011111
