# Supplementary material for: Changes in mutation frequency of eight Mendelian inherited disorders in eight pedigree dog populations following introduction of a commercial DNA test
Source: PLoS One. 2019 Jan 16;14(1):e0209864. doi: 10.1371/journal.pone.0209864 (PMC6334900; doi:10.1371/journal.pone.0209864)
Supplement: S5 Table — The results/data described in S2-S4: number of Kennel Club registered dogs born per year, number with known genotype (‘result’—either from a test or hereditary status), number with test results; the number of clear, carrier (‘carr’) and affected (‘aff’) individuals using test data only (‘T_’) and using hereditary, data only (‘H_’); the genotype frequencies and estimated mutation (‘m’) and ‘wild type’ allele (‘wt’) frequencies derived using test data only and all known genotypes (test and hereditary data)–grouped by individual disorder / breed combination; progressive rod-cone degeneration (prcd-PRA), early onset [hereditary] cataract (HC), exercise-induced collapse (EIC), lens luxation (PLL), episodic falling (EF), congenital keratoconjunctivitis sicca and ichthyosiform dermatosis (Dry eye and curly coat, DE/CC), rod cone dysplasia 4 (PRA-rcd4), spinocerebellar ataxia (SCA); Labrador Retriever (LAB), Cocker spaniel (CKR), Staffordshire Bull Terrier (SBT), Miniature Bull Terrier (MBT), Cavalier King Charles Spaniel (CKCS), Gordon Setter (GDN), Irish Setter (IRISH), Parson Russell Terrier (PRT). Grey shading denotes the year the causal mutation was published ('t') as listed in Table 1. (XLSX) [file pone.0209864.s005.xlsx]

## Sheet: Sheet1
prcd-PRA LAB	numbers			percent								Tested					Tested + Hereditary
yob	nborn	nresult	ntested	nr/nb	nt /nb	T_clear	T_carr	T_aff	H_clear	H_carr	H_aff	clear	carrier	affected	f(wt)	f(mut)	clear	carrier	affected	f(wt)	f(mut)
2000	33085	26	26	0.00078585	1	23	3	0	0	0	0	0.88462	0.11538	0	0.94231	0.057692	0.88462	0.11538	0	0.94231	0.057692
2001	34078	87	77	0.002553	0.88506	63	14	0	10	0	0	0.81818	0.18182	0	0.90909	0.090909	0.83908	0.16092	0	0.91954	0.08046
2002	36577	99	82	0.0027066	0.82828	74	6	2	17	0	0	0.90244	0.073171	0.02439	0.93902	0.060976	0.91919	0.060606	0.020202	0.94949	0.050505
2003	41771	174	133	0.0041656	0.76437	106	27	0	41	0	0	0.79699	0.20301	0	0.8985	0.1015	0.84483	0.15517	0	0.92241	0.077586
2004	45271	260	188	0.0057432	0.72308	143	44	1	72	0	0	0.76064	0.23404	0.0053191	0.87766	0.12234	0.82692	0.16923	0.0038462	0.91154	0.088462
2005	45731	480	301	0.010496	0.62708	249	43	9	179	0	0	0.82724	0.14286	0.0299	0.89867	0.10133	0.89167	0.089583	0.01875	0.93646	0.063542
2006	46002	643	289	0.013978	0.44946	223	62	4	354	0	0	0.77163	0.21453	0.013841	0.87889	0.12111	0.89736	0.096423	0.0062208	0.94557	0.054432
2007	45380	1148	343	0.025297	0.29878	264	74	5	797	8	0	0.76968	0.21574	0.014577	0.87755	0.12245	0.92422	0.071429	0.0043554	0.95993	0.04007
2008	44482	1561	355	0.035093	0.22742	269	84	2	1196	10	0	0.75775	0.23662	0.0056338	0.87606	0.12394	0.9385	0.060218	0.0012812	0.96861	0.03139
2009	41522	1994	292	0.048023	0.14644	225	66	1	1678	24	0	0.77055	0.22603	0.0034247	0.88356	0.11644	0.95436	0.045135	0.0005015	0.97693	0.023069
2010	43442	2373	256	0.054625	0.10788	208	46	2	2109	8	0	0.8125	0.17969	0.0078125	0.90234	0.097656	0.9764	0.022756	0.00084282	0.98778	0.012221
2011	39483	2593	198	0.065674	0.076359	159	35	4	2378	17	0	0.80303	0.17677	0.020202	0.89141	0.10859	0.9784	0.020054	0.0015426	0.98843	0.01157
2012	36331	2938	196	0.080868	0.066712	159	36	1	2734	8	0	0.81122	0.18367	0.005102	0.90306	0.096939	0.98468	0.014976	0.00034037	0.99217	0.0078285
2013	35109	3183	147	0.090661	0.046183	122	24	1	3036	0	0	0.82993	0.16327	0.0068027	0.91156	0.088435	0.99215	0.0075401	0.00031417	0.99592	0.0040842
2014	34097	3500	134	0.10265	0.038286	113	20	1	3366	0	0	0.84328	0.14925	0.0074627	0.91791	0.08209	0.994	0.0057143	0.00028571	0.99686	0.0031429
2015	33193	3663	133	0.11035	0.036309	109	24	0	3530	0	0	0.81955	0.18045	0	0.90977	0.090226	0.99345	0.006552	0	0.99672	0.003276
2016	33673	3930	67	0.11671	0.017048	53	14	0	3863	0	0	0.79104	0.20896	0	0.89552	0.10448	0.99644	0.0035623	0	0.99822	0.0017812
2017	35279	3981	15	0.11284	0.0037679	7	7	1	3966	0	0	0.46667	0.46667	0.066667	0.7	0.3	0.99799	0.0017584	0.00025119	0.99887	0.0011304
prcd-PRA CKR	numbers			percent								Tested					Tested + Hereditary
yob	nborn	nresult	ntested	nr/nb	nt /nb	T_clear	T_carr	T_aff	H_clear	H_carr	H_aff	clear	carrier	affected	f(wt)	f(mut)	clear	carrier	affected	f(wt)	f(mut)
2000	12548	22	22	0.0017533	1	14	8	0	0	0	0	0.63636	0.36364	0	0.81818	0.18182	0.63636	0.36364	0	0.81818	0.18182
2001	12556	48	29	0.0038229	0.60417	27	1	1	19	0	0	0.93103	0.034483	0.034483	0.94828	0.051724	0.95833	0.020833	0.020833	0.96875	0.03125
2002	13838	73	50	0.0052753	0.68493	35	14	1	23	0	0	0.7	0.28	0.02	0.84	0.16	0.79452	0.19178	0.013699	0.89041	0.10959
2003	14889	115	79	0.0077238	0.68696	61	13	5	36	0	0	0.77215	0.16456	0.063291	0.85443	0.14557	0.84348	0.11304	0.043478	0.9	0.1
2004	16709	168	125	0.010054	0.74405	84	36	5	38	5	0	0.672	0.288	0.04	0.816	0.184	0.72619	0.24405	0.029762	0.84821	0.15179
2005	17871	314	209	0.01757	0.66561	147	47	15	97	8	0	0.70335	0.22488	0.07177	0.81579	0.18421	0.77707	0.17516	0.047771	0.86465	0.13535
2006	20502	604	247	0.029461	0.40894	152	82	13	327	23	7	0.61538	0.33198	0.052632	0.78138	0.21862	0.79305	0.17384	0.033113	0.87997	0.12003
2007	21032	850	304	0.040415	0.35765	200	87	17	529	14	3	0.65789	0.28618	0.055921	0.80099	0.19901	0.85765	0.11882	0.023529	0.91706	0.082941
2008	22459	1257	353	0.055969	0.28083	220	120	13	841	63	0	0.62323	0.33994	0.036827	0.7932	0.2068	0.84407	0.14558	0.010342	0.91687	0.083134
2009	22370	1799	334	0.08042	0.18566	213	113	8	1361	104	0	0.63772	0.33832	0.023952	0.80689	0.19311	0.87493	0.12062	0.0044469	0.93524	0.064758
2010	23327	1925	275	0.082522	0.14286	189	81	5	1585	65	0	0.68727	0.29455	0.018182	0.83455	0.16545	0.92156	0.075844	0.0025974	0.95948	0.040519
2011	23404	2384	245	0.10186	0.10277	188	57	0	2038	101	0	0.76735	0.23265	0	0.88367	0.11633	0.93372	0.066275	0	0.96686	0.033138
2012	23005	2490	211	0.10824	0.084739	161	48	2	2217	62	0	0.76303	0.22749	0.0094787	0.87678	0.12322	0.95502	0.044177	0.00080321	0.97711	0.022892
2013	23131	2733	222	0.11815	0.081229	180	39	3	2475	36	0	0.81081	0.17568	0.013514	0.89865	0.10135	0.97146	0.027442	0.0010977	0.98518	0.014819
2014	22102	2828	164	0.12795	0.057992	139	24	1	2652	12	0	0.84756	0.14634	0.0060976	0.92073	0.079268	0.98692	0.01273	0.00035361	0.99328	0.0067185
2015	22850	2807	142	0.12284	0.050588	124	18	0	2652	13	0	0.87324	0.12676	0	0.93662	0.06338	0.98896	0.011044	0	0.99448	0.0055219
2016	22063	2727	100	0.1236	0.03667	86	13	1	2607	20	0	0.86	0.13	0.01	0.925	0.075	0.98753	0.012101	0.0003667	0.99358	0.0064173
2017	22943	2745	24	0.11964	0.0087432	22	1	1	2721	0	0	0.91667	0.041667	0.041667	0.9375	0.0625	0.99927	0.0003643	0.0003643	0.99945	0.00054645
HC SBT	numbers			percent								Tested					Tested + Hereditary
yob	nborn	nresult	ntested	nr/nb	nt /nb	T_clear	T_carr	T_aff	H_clear	H_carr	H_aff	clear	carrier	affected	f(wt)	f(mut)	clear	carrier	affected	f(wt)	f(mut)
2000	10068	71	51	0.007052	0.71831	48	3	0	20	0	0	0.94118	0.058824	0	0.97059	0.029412	0.95775	0.042254	0	0.97887	0.021127
2001	10292	110	77	0.010688	0.7	76	1	0	33	0	0	0.98701	0.012987	0	0.99351	0.0064935	0.99091	0.0090909	0	0.99545	0.0045455
2002	10708	260	148	0.024281	0.56923	143	5	0	112	0	0	0.96622	0.033784	0	0.98311	0.016892	0.98077	0.019231	0	0.99038	0.0096154
2003	11215	343	223	0.030584	0.65015	217	6	0	120	0	0	0.97309	0.026906	0	0.98655	0.013453	0.98251	0.017493	0	0.99125	0.0087464
2004	12399	671	329	0.054117	0.49031	323	6	0	342	0	0	0.98176	0.018237	0	0.99088	0.0091185	0.99106	0.0089419	0	0.99553	0.0044709
2005	13074	988	348	0.07557	0.35223	338	10	0	640	0	0	0.97126	0.028736	0	0.98563	0.014368	0.98988	0.010121	0	0.99494	0.0050607
2006	12700	1535	285	0.12087	0.18567	278	7	0	1250	0	0	0.97544	0.024561	0	0.98772	0.012281	0.99544	0.0045603	0	0.99772	0.0022801
2007	12182	2308	197	0.18946	0.085355	185	12	0	2111	0	0	0.93909	0.060914	0	0.96954	0.030457	0.9948	0.0051993	0	0.9974	0.0025997
2008	10488	2270	149	0.21644	0.065639	146	3	0	2121	0	0	0.97987	0.020134	0	0.98993	0.010067	0.99868	0.0013216	0	0.99934	0.00066079
2009	8737	2469	105	0.28259	0.042527	97	8	0	2364	0	0	0.92381	0.07619	0	0.9619	0.038095	0.99676	0.0032402	0	0.99838	0.0016201
2010	8371	2711	93	0.32386	0.034305	90	3	0	2618	0	0	0.96774	0.032258	0	0.98387	0.016129	0.99889	0.0011066	0	0.99945	0.0005533
2011	7102	2309	100	0.32512	0.043309	98	2	0	2209	0	0	0.98	0.02	0	0.99	0.01	0.99913	0.00086618	0	0.99957	0.00043309
2012	6154	2257	81	0.36675	0.035888	80	1	0	2176	0	0	0.98765	0.012346	0	0.99383	0.0061728	0.99956	0.00044307	0	0.99978	0.00022153
2013	5893	2241	91	0.38028	0.040607	84	7	0	2150	0	0	0.92308	0.076923	0	0.96154	0.038462	0.99688	0.0031236	0	0.99844	0.0015618
2014	4995	2133	61	0.42703	0.028598	60	1	0	2072	0	0	0.98361	0.016393	0	0.9918	0.0081967	0.99953	0.00046882	0	0.99977	0.00023441
2015	4546	1919	58	0.42213	0.030224	55	3	0	1861	0	0	0.94828	0.051724	0	0.97414	0.025862	0.99844	0.0015633	0	0.99922	0.00078166
2016	4373	1773	26	0.40544	0.014664	26	0	0	1747	0	0	1	0	0	1	0	1	0	0	1	0
2017	4437	1904	6	0.42912	0.0031513	6	0	0	1898	0	0	1	0	0	1	0	1	0	0	1	0
EIC LAB	numbers			percent								Tested					Tested + Hereditary
yob	nborn	nresult	ntested	nr/nb	nt /nb	T_clear	T_carr	T_aff	H_clear	H_carr	H_aff	clear	carrier	affected	f(wt)	f(mut)	clear	carrier	affected	f(wt)	f(mut)
2000	33085	1	1	3.0225e-05	1	1	0	0	0	0	0	1	0	0	1	0	1	0	0	1	0
2001	34078	4	4	0.00011738	1	3	1	0	0	0	0	0.75	0.25	0	0.875	0.125	0.75	0.25	0	0.875	0.125
2002	36577	4	4	0.00010936	1	3	1	0	0	0	0	0.75	0.25	0	0.875	0.125	0.75	0.25	0	0.875	0.125
2003	41771	10	10	0.0002394	1	10	0	0	0	0	0	1	0	0	1	0	1	0	0	1	0
2004	45271	14	14	0.00030925	1	11	3	0	0	0	0	0.78571	0.21429	0	0.89286	0.10714	0.78571	0.21429	0	0.89286	0.10714
2005	45731	34	34	0.00074348	1	29	5	0	0	0	0	0.85294	0.14706	0	0.92647	0.073529	0.85294	0.14706	0	0.92647	0.073529
2006	46002	32	23	0.00069562	0.71875	20	3	0	9	0	0	0.86957	0.13043	0	0.93478	0.065217	0.90625	0.09375	0	0.95313	0.046875
2007	45380	70	45	0.0015425	0.64286	36	8	1	25	0	0	0.8	0.17778	0.022222	0.88889	0.11111	0.87143	0.11429	0.014286	0.92857	0.071429
2008	44482	120	82	0.0026977	0.68333	70	11	1	38	0	0	0.85366	0.13415	0.012195	0.92073	0.079268	0.9	0.091667	0.0083333	0.94583	0.054167
2009	41522	185	92	0.0044555	0.4973	72	19	1	93	0	0	0.78261	0.20652	0.01087	0.88587	0.11413	0.89189	0.1027	0.0054054	0.94324	0.056757
2010	43442	252	174	0.0058008	0.69048	150	21	3	78	0	0	0.86207	0.12069	0.017241	0.92241	0.077586	0.90476	0.083333	0.011905	0.94643	0.053571
2011	39483	358	190	0.0090672	0.53073	156	26	8	160	8	0	0.82105	0.13684	0.042105	0.88947	0.11053	0.88268	0.094972	0.022346	0.93017	0.069832
2012	36331	467	234	0.012854	0.50107	189	37	8	233	0	0	0.80769	0.15812	0.034188	0.88675	0.11325	0.90364	0.079229	0.017131	0.94325	0.056745
2013	35109	819	269	0.023327	0.32845	227	38	4	545	5	0	0.84387	0.14126	0.01487	0.9145	0.085502	0.94261	0.052503	0.004884	0.96886	0.031136
2014	34097	1047	253	0.030707	0.24164	220	31	2	766	28	0	0.86957	0.12253	0.0079051	0.93083	0.06917	0.94174	0.056351	0.0019102	0.96991	0.030086
2015	33193	1450	260	0.043684	0.17931	212	47	1	1163	27	0	0.81538	0.18077	0.0038462	0.90577	0.094231	0.94828	0.051034	0.00068966	0.97379	0.026207
2016	33673	1918	152	0.05696	0.079249	125	26	1	1757	9	0	0.82237	0.17105	0.0065789	0.90789	0.092105	0.98123	0.018248	0.00052138	0.99035	0.0096455
2017	35279	2170	53	0.06151	0.024424	41	12	0	2104	13	0	0.77358	0.22642	0	0.88679	0.11321	0.98848	0.011521	0	0.99424	0.0057604
PLL MBT	numbers			percent								Tested					Tested + Hereditary
yob	nborn	nresult	ntested	nr/nb	nt /nb	T_clear	T_carr	T_aff	H_clear	H_carr	H_aff	clear	carrier	affected	f(wt)	f(mut)	clear	carrier	affected	f(wt)	f(mut)
2000	167	1	1	0.005988	1	0	1	0	0	0	0	0	1	0	0.5	0.5	0	1	0	0.5	0.5
2001	190	2	2	0.010526	1	1	1	0	0	0	0	0.5	0.5	0	0.75	0.25	0.5	0.5	0	0.75	0.25
2002	262	4	4	0.015267	1	2	2	0	0	0	0	0.5	0.5	0	0.75	0.25	0.5	0.5	0	0.75	0.25
2003	211	8	8	0.037915	1	6	2	0	0	0	0	0.75	0.25	0	0.875	0.125	0.75	0.25	0	0.875	0.125
2004	239	22	13	0.09205	0.59091	8	5	0	9	0	0	0.61538	0.38462	0	0.80769	0.19231	0.77273	0.22727	0	0.88636	0.11364
2005	288	31	22	0.10764	0.70968	11	11	0	9	0	0	0.5	0.5	0	0.75	0.25	0.64516	0.35484	0	0.82258	0.17742
2006	239	48	28	0.20084	0.58333	17	9	2	20	0	0	0.60714	0.32143	0.071429	0.76786	0.23214	0.77083	0.1875	0.041667	0.86458	0.13542
2007	292	67	37	0.22945	0.55224	19	13	5	30	0	0	0.51351	0.35135	0.13514	0.68919	0.31081	0.73134	0.19403	0.074627	0.82836	0.17164
2008	235	73	45	0.31064	0.61644	22	22	1	25	3	0	0.48889	0.48889	0.022222	0.73333	0.26667	0.64384	0.34247	0.013699	0.81507	0.18493
2009	273	127	58	0.4652	0.45669	37	20	1	69	0	0	0.63793	0.34483	0.017241	0.81034	0.18966	0.83465	0.15748	0.007874	0.91339	0.086614
2010	213	143	50	0.67136	0.34965	32	18	0	93	0	0	0.64	0.36	0	0.82	0.18	0.87413	0.12587	0	0.93706	0.062937
2011	257	157	70	0.61089	0.44586	47	23	0	87	0	0	0.67143	0.32857	0	0.83571	0.16429	0.8535	0.1465	0	0.92675	0.073248
2012	227	135	41	0.59471	0.3037	26	15	0	94	0	0	0.63415	0.36585	0	0.81707	0.18293	0.88889	0.11111	0	0.94444	0.055556
2013	231	128	48	0.55411	0.375	31	17	0	80	0	0	0.64583	0.35417	0	0.82292	0.17708	0.86719	0.13281	0	0.93359	0.066406
2014	227	128	59	0.56388	0.46094	28	31	0	65	4	0	0.47458	0.52542	0	0.73729	0.26271	0.72656	0.27344	0	0.86328	0.13672
2015	213	125	25	0.58685	0.2	13	12	0	100	0	0	0.52	0.48	0	0.76	0.24	0.904	0.096	0	0.952	0.048
2016	225	117	32	0.52	0.2735	18	14	0	85	0	0	0.5625	0.4375	0	0.78125	0.21875	0.88034	0.11966	0	0.94017	0.059829
2017	190	97	24	0.51053	0.24742	15	9	0	73	0	0	0.625	0.375	0	0.8125	0.1875	0.90722	0.092784	0	0.95361	0.046392
EF CKCS	numbers			percent								Tested					Tested + Hereditary
yob	nborn	nresult	ntested	nr/nb	nt /nb	T_clear	T_carr	T_aff	H_clear	H_carr	H_aff	clear	carrier	affected	f(wt)	f(mut)	clear	carrier	affected	f(wt)	f(mut)
2000	10495	2	2	0.00019057	1	1	1	0	0	0	0	0.5	0.5	0	0.75	0.25	0.5	0.5	0	0.75	0.25
2001	10097	2	2	0.00019808	1	2	0	0	0	0	0	1	0	0	1	0	1	0	0	1	0
2002	10091	12	6	0.0011892	0.5	6	0	0	6	0	0	1	0	0	1	0	1	0	0	1	0
2003	10807	10	10	0.00092533	1	7	3	0	0	0	0	0.7	0.3	0	0.85	0.15	0.7	0.3	0	0.85	0.15
2004	10520	15	15	0.0014259	1	13	2	0	0	0	0	0.86667	0.13333	0	0.93333	0.066667	0.86667	0.13333	0	0.93333	0.066667
2005	11503	37	34	0.0032166	0.91892	29	5	0	3	0	0	0.85294	0.14706	0	0.92647	0.073529	0.86486	0.13514	0	0.93243	0.067568
2006	11373	70	57	0.0061549	0.81429	52	4	1	13	0	0	0.91228	0.070175	0.017544	0.94737	0.052632	0.92857	0.057143	0.014286	0.95714	0.042857
2007	11466	108	100	0.0094192	0.92593	83	15	2	8	0	0	0.83	0.15	0.02	0.905	0.095	0.84259	0.13889	0.018519	0.91204	0.087963
2008	10520	224	175	0.021293	0.78125	150	21	4	49	0	0	0.85714	0.12	0.022857	0.91714	0.082857	0.88839	0.09375	0.017857	0.93527	0.064732
2009	8960	288	194	0.032143	0.67361	159	34	1	94	0	0	0.81959	0.17526	0.0051546	0.90722	0.092784	0.87847	0.11806	0.0034722	0.9375	0.0625
2010	7902	498	304	0.063022	0.61044	243	55	6	193	1	0	0.79934	0.18092	0.019737	0.8898	0.1102	0.8755	0.11245	0.012048	0.93173	0.068273
2011	7055	590	286	0.083629	0.48475	240	46	0	304	0	0	0.83916	0.16084	0	0.91958	0.08042	0.92203	0.077966	0	0.96102	0.038983
2012	5769	1051	311	0.18218	0.29591	248	58	5	740	0	0	0.79743	0.1865	0.016077	0.89068	0.10932	0.94006	0.055186	0.0047574	0.96765	0.03235
2013	5244	1171	253	0.2233	0.21605	192	56	5	900	18	0	0.75889	0.22134	0.019763	0.86957	0.13043	0.93254	0.063194	0.0042699	0.96413	0.035867
2014	4612	1364	208	0.29575	0.15249	157	50	1	1154	2	0	0.75481	0.24038	0.0048077	0.875	0.125	0.96114	0.038123	0.00073314	0.98021	0.019795
2015	4498	1421	152	0.31592	0.10697	119	32	1	1263	6	0	0.78289	0.21053	0.0065789	0.88816	0.11184	0.97255	0.026742	0.00070373	0.98593	0.014075
2016	4107	1577	118	0.38398	0.074826	91	25	2	1454	5	0	0.77119	0.21186	0.016949	0.87712	0.12288	0.97971	0.019023	0.0012682	0.98922	0.01078
2017	3400	1376	38	0.40471	0.027616	21	17	0	1338	0	0	0.55263	0.44737	0	0.77632	0.22368	0.98765	0.012355	0	0.99382	0.0061773
DE/CC CKCS	numbers			percent								Tested					Tested + Hereditary
yob	nborn	nresult	ntested	nr/nb	nt /nb	T_clear	T_carr	T_aff	H_clear	H_carr	H_aff	clear	carrier	affected	f(wt)	f(mut)	clear	carrier	affected	f(wt)	f(mut)
2000	10495	2	2	0.00019057	1	2	0	0	0	0	0	1	0	0	1	0	1	0	0	1	0
2001	10097	2	2	0.00019808	1	2	0	0	0	0	0	1	0	0	1	0	1	0	0	1	0
2002	10091	12	6	0.0011892	0.5	6	0	0	6	0	0	1	0	0	1	0	1	0	0	1	0
2003	10807	10	10	0.00092533	1	9	1	0	0	0	0	0.9	0.1	0	0.95	0.05	0.9	0.1	0	0.95	0.05
2004	10520	15	15	0.0014259	1	14	1	0	0	0	0	0.93333	0.066667	0	0.96667	0.033333	0.93333	0.066667	0	0.96667	0.033333
2005	11503	37	34	0.0032166	0.91892	30	4	0	3	0	0	0.88235	0.11765	0	0.94118	0.058824	0.89189	0.10811	0	0.94595	0.054054
2006	11373	68	55	0.0059791	0.80882	49	6	0	13	0	0	0.89091	0.10909	0	0.94545	0.054545	0.91176	0.088235	0	0.95588	0.044118
2007	11466	118	97	0.010291	0.82203	91	6	0	21	0	0	0.93814	0.061856	0	0.96907	0.030928	0.94915	0.050847	0	0.97458	0.025424
2008	10520	219	174	0.020817	0.79452	162	12	0	45	0	0	0.93103	0.068966	0	0.96552	0.034483	0.94521	0.054795	0	0.9726	0.027397
2009	8960	288	193	0.032143	0.67014	176	17	0	95	0	0	0.91192	0.088083	0	0.95596	0.044041	0.94097	0.059028	0	0.97049	0.029514
2010	7902	508	303	0.064288	0.59646	282	20	1	205	0	0	0.93069	0.066007	0.0033003	0.9637	0.036304	0.95866	0.03937	0.0019685	0.97835	0.021654
2011	7055	582	284	0.082495	0.48797	264	20	0	298	0	0	0.92958	0.070423	0	0.96479	0.035211	0.96564	0.034364	0	0.98282	0.017182
2012	5769	1071	310	0.18565	0.28945	278	32	0	761	0	0	0.89677	0.10323	0	0.94839	0.051613	0.97012	0.029879	0	0.98506	0.014939
2013	5244	1283	249	0.24466	0.19408	229	19	1	1034	0	0	0.91968	0.076305	0.0040161	0.95783	0.042169	0.98441	0.014809	0.00077942	0.99182	0.0081839
2014	4612	1487	205	0.32242	0.13786	190	15	0	1282	0	0	0.92683	0.073171	0	0.96341	0.036585	0.98991	0.010087	0	0.99496	0.0050437
2015	4498	1608	136	0.35749	0.084577	122	14	0	1472	0	0	0.89706	0.10294	0	0.94853	0.051471	0.99129	0.0087065	0	0.99565	0.0043532
2016	4107	1744	101	0.42464	0.057913	90	11	0	1643	0	0	0.89109	0.10891	0	0.94554	0.054455	0.99369	0.0063073	0	0.99685	0.0031537
2017	3400	1499	24	0.44088	0.016011	22	2	0	1475	0	0	0.91667	0.083333	0	0.95833	0.041667	0.99867	0.0013342	0	0.99933	0.00066711
PRA-rcd4 GDN	numbers			percent								Tested					Tested + Hereditary
yob	nborn	nresult	ntested	nr/nb	nt /nb	T_clear	T_carr	T_aff	H_clear	H_carr	H_aff	clear	carrier	affected	f(wt)	f(mut)	clear	carrier	affected	f(wt)	f(mut)
2000	449	10	10	0.022272	1	3	4	3	0	0	0	0.3	0.4	0.3	0.5	0.5	0.3	0.4	0.3	0.5	0.5
2001	292	14	14	0.047945	1	5	7	2	0	0	0	0.35714	0.5	0.14286	0.60714	0.39286	0.35714	0.5	0.14286	0.60714	0.39286
2002	275	27	27	0.098182	1	15	9	3	0	0	0	0.55556	0.33333	0.11111	0.72222	0.27778	0.55556	0.33333	0.11111	0.72222	0.27778
2003	376	26	26	0.069149	1	10	8	8	0	0	0	0.38462	0.30769	0.30769	0.53846	0.46154	0.38462	0.30769	0.30769	0.53846	0.46154
2004	375	26	26	0.069333	1	10	15	1	0	0	0	0.38462	0.57692	0.038462	0.67308	0.32692	0.38462	0.57692	0.038462	0.67308	0.32692
2005	297	23	23	0.077441	1	7	15	1	0	0	0	0.30435	0.65217	0.043478	0.63043	0.36957	0.30435	0.65217	0.043478	0.63043	0.36957
2006	377	72	54	0.19098	0.75	17	23	14	17	1	0	0.31481	0.42593	0.25926	0.52778	0.47222	0.47222	0.33333	0.19444	0.63889	0.36111
2007	335	66	44	0.19701	0.66667	18	20	6	22	0	0	0.40909	0.45455	0.13636	0.63636	0.36364	0.60606	0.30303	0.090909	0.75758	0.24242
2008	345	110	62	0.31884	0.56364	25	24	13	23	19	6	0.40323	0.3871	0.20968	0.59677	0.40323	0.43636	0.39091	0.17273	0.63182	0.36818
2009	203	56	45	0.27586	0.80357	21	20	4	7	4	0	0.46667	0.44444	0.088889	0.68889	0.31111	0.5	0.42857	0.071429	0.71429	0.28571
2010	313	154	64	0.49201	0.41558	32	26	6	59	31	0	0.5	0.40625	0.09375	0.70313	0.29688	0.59091	0.37013	0.038961	0.77597	0.22403
2011	253	139	61	0.54941	0.43885	24	30	7	48	30	0	0.39344	0.4918	0.11475	0.63934	0.36066	0.51799	0.43165	0.05036	0.73381	0.26619
2012	246	157	49	0.63821	0.3121	26	22	1	75	33	0	0.53061	0.44898	0.020408	0.7551	0.2449	0.64331	0.35032	0.0063694	0.81847	0.18153
2013	340	182	33	0.53529	0.18132	19	14	0	103	46	0	0.57576	0.42424	0	0.78788	0.21212	0.67033	0.32967	0	0.83516	0.16484
2014	250	139	30	0.556	0.21583	17	13	0	89	20	0	0.56667	0.43333	0	0.78333	0.21667	0.76259	0.23741	0	0.88129	0.11871
2015	270	128	21	0.47407	0.16406	12	9	0	92	15	0	0.57143	0.42857	0	0.78571	0.21429	0.8125	0.1875	0	0.90625	0.09375
2016	228	116	22	0.50877	0.18966	11	11	0	79	15	0	0.5	0.5	0	0.75	0.25	0.77586	0.22414	0	0.88793	0.11207
2017	257	112	12	0.4358	0.10714	6	6	0	100	0	0	0.5	0.5	0	0.75	0.25	0.94643	0.053571	0	0.97321	0.026786
PRA-rcd4 IRISH	numbers			percent								Tested					Tested + Hereditary
yob	nborn	nresult	ntested	nr/nb	nt /nb	T_clear	T_carr	T_aff	H_clear	H_carr	H_aff	clear	carrier	affected	f(wt)	f(mut)	clear	carrier	affected	f(wt)	f(mut)
2000	1328	9	9	0.0067771	1	5	3	1	0	0	0	0.55556	0.33333	0.11111	0.72222	0.27778	0.55556	0.33333	0.11111	0.72222	0.27778
2001	1210	32	24	0.026446	0.75	13	10	1	0	8	0	0.54167	0.41667	0.041667	0.75	0.25	0.40625	0.5625	0.03125	0.6875	0.3125
2002	1235	19	19	0.015385	1	12	5	2	0	0	0	0.63158	0.26316	0.10526	0.76316	0.23684	0.63158	0.26316	0.10526	0.76316	0.23684
2003	1268	31	26	0.024448	0.83871	16	7	3	5	0	0	0.61538	0.26923	0.11538	0.75	0.25	0.67742	0.22581	0.096774	0.79032	0.20968
2004	1234	49	45	0.039708	0.91837	25	16	4	2	2	0	0.55556	0.35556	0.088889	0.73333	0.26667	0.55102	0.36735	0.081633	0.73469	0.26531
2005	1257	89	72	0.070804	0.80899	33	31	8	8	9	0	0.45833	0.43056	0.11111	0.67361	0.32639	0.46067	0.44944	0.089888	0.68539	0.31461
2006	1214	103	84	0.084843	0.81553	46	31	7	19	0	0	0.54762	0.36905	0.083333	0.73214	0.26786	0.63107	0.30097	0.067961	0.78155	0.21845
2007	1131	168	120	0.14854	0.71429	64	41	15	30	18	0	0.53333	0.34167	0.125	0.70417	0.29583	0.55952	0.35119	0.089286	0.73512	0.26488
2008	1217	193	102	0.15859	0.5285	53	41	8	74	17	0	0.51961	0.40196	0.078431	0.72059	0.27941	0.65803	0.30052	0.041451	0.80829	0.19171
2009	910	254	110	0.27912	0.43307	63	42	5	102	21	21	0.57273	0.38182	0.045455	0.76364	0.23636	0.64961	0.24803	0.10236	0.77362	0.22638
2010	1122	417	158	0.37166	0.3789	61	76	21	156	91	12	0.38608	0.48101	0.13291	0.62658	0.37342	0.52038	0.40048	0.079137	0.72062	0.27938
2011	930	351	121	0.37742	0.34473	55	58	8	181	49	0	0.45455	0.47934	0.066116	0.69421	0.30579	0.67236	0.30484	0.022792	0.82479	0.17521
2012	918	541	140	0.58932	0.25878	73	67	0	337	64	0	0.52143	0.47857	0	0.76071	0.23929	0.75786	0.24214	0	0.87893	0.12107
2013	912	573	171	0.62829	0.29843	88	83	0	402	0	0	0.51462	0.48538	0	0.75731	0.24269	0.85515	0.14485	0	0.92757	0.072426
2014	814	432	86	0.53071	0.19907	46	40	0	292	54	0	0.53488	0.46512	0	0.76744	0.23256	0.78241	0.21759	0	0.8912	0.1088
2015	856	446	75	0.52103	0.16816	37	37	1	329	42	0	0.49333	0.49333	0.013333	0.74	0.26	0.82063	0.17713	0.0022422	0.90919	0.090807
2016	772	405	31	0.52461	0.076543	17	14	0	328	46	0	0.54839	0.45161	0	0.77419	0.22581	0.85185	0.14815	0	0.92593	0.074074
2017	816	479	53	0.58701	0.11065	32	21	0	401	25	0	0.60377	0.39623	0	0.80189	0.19811	0.90397	0.096033	0	0.95198	0.048017
SCA PRT	numbers			percent								Tested					Tested + Hereditary
yob	nborn	nresult	ntested	nr/nb	nt /nb	T_clear	T_carr	T_aff	H_clear	H_carr	H_aff	clear	carrier	affected	f(wt)	f(mut)	clear	carrier	affected	f(wt)	f(mut)
2000	651	2	2	0.0030722	1	2	0	0	0	0	0	1	0	0	1	0	1	0	0	1	0
2001	664	2	2	0.003012	1	2	0	0	0	0	0	1	0	0	1	0	1	0	0	1	0
2002	764	2	2	0.0026178	1	2	0	0	0	0	0	1	0	0	1	0	1	0	0	1	0
2003	752	3	3	0.0039894	1	3	0	0	0	0	0	1	0	0	1	0	1	0	0	1	0
2004	828	1	1	0.0012077	1	0	1	0	0	0	0	0	1	0	0.5	0.5	0	1	0	0.5	0.5
2005	832	8	8	0.0096154	1	5	3	0	0	0	0	0.625	0.375	0	0.8125	0.1875	0.625	0.375	0	0.8125	0.1875
2006	743	8	8	0.010767	1	6	2	0	0	0	0	0.75	0.25	0	0.875	0.125	0.75	0.25	0	0.875	0.125
2007	897	21	21	0.023411	1	18	2	1	0	0	0	0.85714	0.095238	0.047619	0.90476	0.095238	0.85714	0.095238	0.047619	0.90476	0.095238
2008	689	22	22	0.03193	1	19	3	0	0	0	0	0.86364	0.13636	0	0.93182	0.068182	0.86364	0.13636	0	0.93182	0.068182
2009	731	47	40	0.064295	0.85106	33	7	0	7	0	0	0.825	0.175	0	0.9125	0.0875	0.85106	0.14894	0	0.92553	0.074468
2010	574	62	41	0.10801	0.66129	33	6	2	21	0	0	0.80488	0.14634	0.04878	0.87805	0.12195	0.87097	0.096774	0.032258	0.91935	0.080645
2011	525	90	41	0.17143	0.45556	38	3	0	49	0	0	0.92683	0.073171	0	0.96341	0.036585	0.96667	0.033333	0	0.98333	0.016667
2012	544	158	38	0.29044	0.24051	33	5	0	120	0	0	0.86842	0.13158	0	0.93421	0.065789	0.96835	0.031646	0	0.98418	0.015823
2013	509	227	43	0.44597	0.18943	30	13	0	184	0	0	0.69767	0.30233	0	0.84884	0.15116	0.94273	0.057269	0	0.97137	0.028634
2014	380	197	19	0.51842	0.096447	15	4	0	178	0	0	0.78947	0.21053	0	0.89474	0.10526	0.9797	0.020305	0	0.98985	0.010152
2015	435	247	15	0.56782	0.060729	9	6	0	232	0	0	0.6	0.4	0	0.8	0.2	0.97571	0.024291	0	0.98785	0.012146
2016	371	213	8	0.57412	0.037559	6	2	0	205	0	0	0.75	0.25	0	0.875	0.125	0.99061	0.0093897	0	0.99531	0.0046948
2017	291	180	7	0.61856	0.038889	3	4	0	173	0	0	0.42857	0.57143	0	0.71429	0.28571	0.97778	0.022222	0	0.98889	0.011111
Grey shading denotes the year the causal mutation was published ('t') as listed in Table 1.
prefix 'T' = test results
prefix 'H' = hereditary status results
f(wt) / f(m) = frequency of 'wild type' and mutant allele (non-disease causing and disease causing respectively)
